# Supplementary material for: Four-dimensional computational ultrasound imaging of brain hemodynamics
Source: Sci Adv. 2024 Jan 17;10(3):eadk7957. doi: 10.1126/sciadv.adk7957 (PMC10793943; doi:10.1126/sciadv.adk7957)
Supplement: Supplementary file 2 — Movies S1 to S4 [file sciadv.adk7957_movies_s1_to_s4.zip]

Archive with 4 entries (4 files):
- adk7957_movie_S1.avi
- adk7957_movie_S2.avi
- adk7957_movie_S3.avi
- adk7957_movie_S4.avi
